# Supplementary material for: Mesenchymal Stem Cell Exosomes Enhance Posterolateral Spinal Fusion in a Rat Model
Source: Cells. 2024 Apr 29;13(9):761. doi: 10.3390/cells13090761 (PMC11083285; doi:10.3390/cells13090761)
Supplement: Supplementary file 1 [file cells-13-00761-s001.zip]

Archive with 8 entries (7 files):
- Supplementary files/
- __MACOSX/._Supplementary files
- Supplementary files/Figure S3.jpg
- __MACOSX/Supplementary files/._Figure S3.jpg
- Supplementary files/Figure S2.jpg
- __MACOSX/Supplementary files/._Figure S2.jpg
- Supplementary files/Figure S1.jpg
- __MACOSX/Supplementary files/._Figure S1.jpg
